# Supplementary material for: Atopic dermatitis-associated genetic variants regulate LOC100294145 expression implicating interleukin-27 production and type 1 interferon signaling
Source: World Allergy Organ J. 2024 Jan 12;17(2):100869. doi: 10.1016/j.waojou.2023.100869 (PMC10827559; doi:10.1016/j.waojou.2023.100869)
Supplement: Multimedia component 2 [file mmc2.xlsx]

## Sheet: Table S1
Table S1: Demographics of functional and genetic association cohorts. The number of non-atopic and atopic controls, as well as atopic dermatitis subjects are shown. Age of the individuals are summarized with the mean and standard deviation, while gender is shown with the number and percentage of males in each cohort.
	Functional Association Cohorts			Genetic Association Cohort
	Genetic Regulation in PBMCs	Differential Expression in PBMCs	Co-expression in PBMCs	Genotype of individuals
Age ± s.d.	21.0 ± 4.3	20.7 ± 1.6	21.3 ± 4.3	21.7 ± 4.9
Gender (% males)	90 (52.6%)	29 (46.0%)	97 (32.3%)	600 (35.7%)
Total Subjects	278	132	300	1679
Atopic Dermatitis	25	28	28	956
Non-Atopic Controls	28	32	32	723
Atopic Controls	65	72	72	-

## Sheet: Table S2
Table S2: Coordinates of all 35 AD-associated SNPs. The p-value is calculated using logistic regression and the odds ratio are given with a 95% confidence interval. The Benjamini-Hochberg method is applied to obtain FDR adjusted p-values.
CHR	SNP	P value	BP (GRCh38)	Minor Allele	Odds Ratio (95% CI)
1	rs373489290	1.623e-08	105479082	T	0.2535 (0.1574 - 0.4081)
1	rs373391240	3.419e-09	105482072	C	0.2421 (0.1513 - 0.3875)
1	rs6426281	4.973e-08	246310557	G	0.5007 (0.3905 - 0.6421)
2	rs3820864	1.967e-09	169012074	A	1.583 (1.363 - 1.84)
2	rs1549343	2.053e-08	171093785	G	1.625 (1.371 - 1.926)
3	rs111529683	6.005e-10	155001404	A	0.398 (0.2973 - 0.5328)
5	rs60507859	6.326e-11	57362947	A	0.3482 (0.2537 - 0.4777)
6	rs6938961	7.723e-09	28280297	A	1.894 (1.525 - 2.353)
6	rs62391770	2.191e-17	29664983	T	0.3584 (0.2827 - 0.4543)
6	rs9258051	1.258e-08	29665228	A	1.552 (1.334 - 1.806)
6	rs148694836	2.412e-17	29665741	G	0.3606 (0.2848 - 0.4566)
6	rs56269224	4.357e-17	29669998	G	0.3646 (0.2881 - 0.4613)
6	rs3131634	3.073e-09	31477189	A	0.3408 (0.2388 - 0.4865)
6	rs116160149	2.175e-08	32861616	T	1.552 (1.33 - 1.81)
6	rs115388857	2.805e-09	32861651	G	1.55 (1.341 - 1.791)
7	rs183211409	1.307e-08	63225687	T	0.2764 (0.1774 - 0.4306)
7	rs187573277	1.155e-08	63225688	T	0.276 (0.1773 - 0.4294)
7	rs34657769	4.676e-12	67366661	A	0.2969 (0.2104 - 0.4189)
9	rs79128444	1.728e-11	31258879	G	0.4409 (0.3473 - 0.5597)
9	rs7872806	2.401e-18	71772940	A	0.3785 (0.3044 - 0.4707)
9	rs10989712	1.532e-08	104701869	T	0.2575 (0.161 - 0.412)
11	rs4520594	5.451e-09	11540861	A	2.325 (1.751 - 3.086)
12	rs10844156	8.177e-10	32385447	A	0.2468 (0.1579 - 0.3857)
12	rs11182873	1.896e-09	45547008	A	0.2078 (0.1244 - 0.347)
12	rs11170867	3.435e-08	54717410	C	1.845 (1.484 - 2.293)
12	rs4091651	1.879e-08	96880756	G	1.597 (1.356 - 1.88)
13	rs2057412	3.994e-08	49982570	C	0.5376 (0.4308 - 0.6709)
15	rs146875672	1.265e-08	44775198	T	0.4057 (0.2974 - 0.5536)
15	rs61590939	4.52e-13	65545817	T	0.1548 (0.09341 - 0.2565)
15	rs1564638	4.394e-14	101895981	G	0.3717 (0.2875 - 0.4806)
16	rs77286017	2.445e-08	70738119	A	0.4349 (0.3245 - 0.5827)
16	rs79224535	7.943e-12	84225184	T	0.2631 (0.1794 - 0.3857)
17	rs190787722	5.425e-10	65627561	T	0.2574 (0.1677 - 0.3952)
20	rs2297122	1.032e-11	854807	T	0.3319 (0.2416 - 0.4561)
21	rs181286089	1.515e-14	27726488	A	0.2725 (0.1956 - 0.3796)

## Sheet: Table S3
Table E3: Genomic coordinates of transcripts and the p-values of GWAS (genotype-phenotype), eQTL (expression-genotype) and differential gene expression (expression-phenotype) analyses are shown.
Chromosome	Transcript	Gene	Gene start	Gene end	Lead SNP	LD SNP	functional annotation	GWAS p-value	eQTL pvalue	eQTL adjusted pvalue	DEG pvalue	DEG adjusted pvalue
2	NM_013233.2	STK39	167954019	168247595	rs3820864	-	transcription factor binding site	1.967e-09	0.856792	0.856792	-	-
6	rna28678	LOC100294145	32894175	32903758	rs115388857	-	transcription factor binding site	2.805e-09	7.87362e-13	8.2673e-12	0.00198082	0.0365256
6	rna28679	LOC100294145	32894175	32903758	rs115388857	-	transcription factor binding site	2.805e-09	2.47345e-16	5.19425e-15	0.477647	0.756275
6	NM_001289160.1	MICB	31494880	31511124	rs3131634	-	transcription factor binding site	3.073e-09	0.0037796	0.0113388	0.0502365	0.238623
6	NM_001289160.1	MICB	31494880	31511124	rs3131634	rs3093952	transcription factor binding site	3.073e-09	0.0037796	0.0113388	0.0502365	0.238623
6	NM_001289160.1	MICB	31494880	31511124	rs3131634	rs28729827	transcription factor binding site	3.073e-09	0.0037796	0.0113388	0.0502365	0.238623
6	NM_001289160.1	MICB	31494880	31511124	rs3131634	rs3131636	transcription factor binding site	3.073e-09	0.0037796	0.0113388	0.0502365	0.238623
6	NM_001289160.1	MICB	31494880	31511124	rs3131634	rs3131635	transcription factor binding site	3.073e-09	0.0037796	0.0113388	0.0502365	0.238623
6	NM_001289160.1	MICB	31494880	31511124	rs3131634	rs3132466	transcription factor binding site	3.073e-09	0.0037796	0.0113388	0.0502365	0.238623
6	NM_001289160.1	MICB	31494880	31511124	rs3131634	rs3134893	transcription factor binding site	3.073e-09	0.0037796	0.0113388	0.0502365	0.238623
6	NM_001289160.1	MICB	31494880	31511124	rs3131634	rs1065076	non-synonymous coding	3.073e-09	0.0037796	0.0113388	0.0502365	0.238623
6	rna28678	LOC100294145	32894175	32903758	rs116160149	-	transcription factor binding site	2.175e-08	0.00694664	0.0182349	0.00198082	0.0365256
6	rna28679	LOC100294145	32894175	32903758	rs116160149	-	transcription factor binding site	2.175e-08	0.00172308	0.00783328	0.477647	0.756275
16	NM_018052.3	VAC14	70687438	70801158	rs77286017	rs75243260	transcription factor binding site	2.445e-08	0.00186507	0.00783328	0.118613	0.380934
16	NM_018052.3	VAC14	70687438	70801158	rs77286017	rs78409530	transcription factor binding site	2.445e-08	0.00186507	0.00783328	0.118613	0.380934
12	NM_001271734.1	COPZ1	54325089	54351851	rs11170867	-	transcription factor binding site	3.435e-08	0.750518	0.788043	-	-
12	NM_001271735.1	COPZ1	54325089	54351851	rs11170867	-	transcription factor binding site	3.435e-08	0.251094	0.351531	-	-
12	NM_001271736.1	COPZ1	54325089	54351851	rs11170867	-	transcription factor binding site	3.435e-08	0.377184	0.495053	-	-
12	NM_016057.2	COPZ1	54325089	54351851	rs11170867	-	transcription factor binding site	3.435e-08	0.0983785	0.147568	-	-
12	rna53372	COPZ1	54325089	54351851	rs11170867	-	transcription factor binding site	3.435e-08	0.54465	0.625482	-	-
13	NM_001079670.2	CAB39L	49308649	49444126	rs2057412	-	transcription factor binding site	3.994e-08	0.00325068	0.0113388	0.25562	0.485679
13	NM_001287339.1	CAB39L	49308649	49413751	rs2057412	-	transcription factor binding site	3.994e-08	0.000341842	0.0023929	0.701474	0.952
13	NM_001079670.2	CAB39L	49308649	49444126	rs2057412	rs9526555	transcription factor binding site	3.994e-08	0.00325068	0.0113388	0.25562	0.485679
13	NM_001079670.2	CAB39L	49308649	49444126	rs2057412	rs2146399	transcription factor binding site	3.994e-08	0.00325068	0.0113388	0.25562	0.485679
13	NM_001079670.2	CAB39L	49308649	49444126	rs2057412	rs9526557	transcription factor binding site	3.994e-08	0.00325068	0.0113388	0.25562	0.485679
13	NM_001079670.2	CAB39L	49308649	49444126	rs2057412	rs9535233	transcription factor binding site	3.994e-08	0.00325068	0.0113388	0.25562	0.485679
13	NM_001079670.2	CAB39L	49308649	49444126	rs2057412	rs9526558	transcription factor binding site	3.994e-08	0.00325068	0.0113388	0.25562	0.485679
13	NM_001079670.2	CAB39L	49308649	49444126	rs2057412	rs9535234	transcription factor binding site	3.994e-08	0.00325068	0.0113388	0.25562	0.485679
13	NM_001079670.2	CAB39L	49308649	49444126	rs2057412	rs12429253	transcription factor binding site	3.994e-08	0.00325068	0.0113388	0.25562	0.485679
13	NM_001079670.2	CAB39L	49308649	49444126	rs2057412	rs9526560	transcription factor binding site	3.994e-08	0.00325068	0.0113388	0.25562	0.485679
13	NM_001079670.2	CAB39L	49308649	49444126	rs2057412	rs11618777	transcription factor binding site	3.994e-08	0.00325068	0.0113388	0.25562	0.485679
13	NM_001079670.2	CAB39L	49308649	49444126	rs2057412	rs11618850	transcription factor binding site	3.994e-08	0.00325068	0.0113388	0.25562	0.485679
13	NM_001079670.2	CAB39L	49308649	49444126	rs2057412	rs61948294	transcription factor binding site	3.994e-08	0.00325068	0.0113388	0.25562	0.485679
13	NM_001287339.1	CAB39L	49308649	49413751	rs2057412	rs9526555	transcription factor binding site	3.994e-08	0.000341842	0.0023929	0.701474	0.952
13	NM_001287339.1	CAB39L	49308649	49413751	rs2057412	rs2146399	transcription factor binding site	3.994e-08	0.000341842	0.0023929	0.701474	0.952
13	NM_001287339.1	CAB39L	49308649	49413751	rs2057412	rs9526557	transcription factor binding site	3.994e-08	0.000341842	0.0023929	0.701474	0.952
13	NM_001287339.1	CAB39L	49308649	49413751	rs2057412	rs9535233	transcription factor binding site	3.994e-08	0.000341842	0.0023929	0.701474	0.952
13	NM_001287339.1	CAB39L	49308649	49413751	rs2057412	rs9526558	transcription factor binding site	3.994e-08	0.000341842	0.0023929	0.701474	0.952
13	NM_001287339.1	CAB39L	49308649	49413751	rs2057412	rs9535234	transcription factor binding site	3.994e-08	0.000341842	0.0023929	0.701474	0.952
13	NM_001287339.1	CAB39L	49308649	49413751	rs2057412	rs12429253	transcription factor binding site	3.994e-08	0.000341842	0.0023929	0.701474	0.952
13	NM_001287339.1	CAB39L	49308649	49413751	rs2057412	rs9526560	transcription factor binding site	3.994e-08	0.000341842	0.0023929	0.701474	0.952
13	NM_001287339.1	CAB39L	49308649	49413751	rs2057412	rs11618777	transcription factor binding site	3.994e-08	0.000341842	0.0023929	0.701474	0.952
13	NM_001287339.1	CAB39L	49308649	49413751	rs2057412	rs11618850	transcription factor binding site	3.994e-08	0.000341842	0.0023929	0.701474	0.952
13	NM_001287339.1	CAB39L	49308649	49413751	rs2057412	rs61948294	transcription factor binding site	3.994e-08	0.000341842	0.0023929	0.701474	0.952

## Sheet: Table S4
Table S4: The transcription factors that overlap rs116160149 identified by ChIP-seq are shown. Details such as the peak location, biosample and organ are provided. The data is retrieved from regulomeDB.
Method	Peak location	Biosample	Targets	Organ
ChIP-seq	chr6:32861490..32861890	GM12878	BHLHE40	blood, bodily fluid
ChIP-seq	chr6:32861466..32861722	GM12878	USF1	blood, bodily fluid
ChIP-seq	chr6:32861444..32861808	GM12878	RUNX3	blood, bodily fluid

## Sheet: Table S5
Table S5: Table documenting the results of the co-expression analyses. Pearson correlation is utilized as a measure of co-expression between LOC100294145 and each gene and the p-values are adjusted for using the Benjamini-Hochberg method. For the differential analyses, log2 fold change is shown for AD cases against non-atopic controls. The p-value is adjusted for using the Benjamini-Hochberg meth…
Transcript	Gene	Co-expression			Differential expression
		Correlation	Unadjusted p-value	Fdr-adjusted p-value	log2FC	p-value	fdr-adjusted p-value
NM_000116.3	TAZ	0.369374	3.95e-11	1.49703e-10	1.21723	0.00752782	0.0492702
NM_000850.4	GSTM4	0.163765	0.00445679	0.0065972	1.00562	1.38901e-05	0.00770901
NM_001010919.2	FAM26F	0.198231	0.000553459	0.000920274	2.0125	0.00813313	0.0492702
NM_001010933.1	HGF	0.232034	4.96e-05	9.39418e-05	1.091	0.00063165	0.0376015
NM_001015891.1	AK6	0.318611	1.67e-08	4.74071e-08	1.54641	0.00321715	0.0376015
NM_001029835.2	CCM2	0.37506	1.87e-11	7.34011e-11	1.61274	0.00424249	0.039243
NM_001040021.2	CD14	0.455017	9.76e-17	6.89853e-16	1.05851	0.00399727	0.0376015
NM_001079519.1	FAM177A1	-0.167822	0.00355301	0.00533112	-1.18551	0.00605114	0.047718
NM_001081639.2	LILRB1	0.281969	6.89e-07	1.63972e-06	1.12237	0.00256098	0.0376015
NM_001101314.1	TMEM176B	0.153528	0.00772412	0.0110994	1.191	0.00249476	0.0376015
NM_001105198.1	TMEM177	0.397165	8.9e-13	3.99155e-12	1.09957	0.00883031	0.0492702
NM_001130140.1	ERAP2	0.212606	0.000207609	0.000362567	1.05647	0.00390607	0.0376015
NM_001135651.2	EIF2AK2	0.403344	3.65e-13	1.71284e-12	1.11792	0.00617651	0.047718
NM_001136109.1	CASP5	0.29263	2.46e-07	6.1333e-07	1.37335	0.00275444	0.0376015
NM_001142413.1	C9orf47	0.217521	0.000146211	0.000260271	1.28709	0.0036383	0.0376015
NM_001142684.1	ZMYM5	0.464448	1.86e-17	1.4437e-16	1.11473	0.00494266	0.0424391
NM_001143768.1	ZNF438	0.264614	3.36e-06	7.36989e-06	1.72009	0.00378595	0.0376015
NM_001146284.1	TCF7L2	0.210826	0.000235261	0.000407737	2.78666	0.0088399	0.0492702
NM_001159379.1	MTHFSD	0.395156	1.19e-12	5.27156e-12	1.98783	0.000185866	0.0244287
NM_001164179.1	ENTPD1	0.290507	3.03e-07	7.48127e-07	1.02978	0.00375487	0.0376015
NM_001171172.1	CX3CR1	0.389722	2.55e-12	1.09515e-11	1.51005	0.0054526	0.0458514
NM_001171174.1	CX3CR1	0.458497	5.33e-17	3.88387e-16	1.20585	0.00354769	0.0376015
NM_001171613.1	PREPL	0.511765	2e-21	2.65576e-20	1.53417	0.000787864	0.0376015
NM_001190259.1	GCSAM	0.280114	8.2e-07	1.93176e-06	1.48786	0.00893657	0.0492702
NM_001193388.3	UNKL	0.226384	7.61e-05	0.00014075	1.53605	0.00750962	0.0492702
NM_001199138.1	NLRC4	0.434053	3.26e-15	1.92763e-14	1.46594	0.00266209	0.0376015
NM_001199816.1	GGCT	0.136431	0.0180666	0.0247235	2.02568	0.00363456	0.0376015
NM_001204890.1	ISY1-RAB43	0.521663	2.45e-22	3.74428e-21	1.08663	0.00819717	0.0492702
NM_001205121.1	ATG13	0.162127	0.00487705	0.00719082	1.11857	0.00645359	0.047718
NM_001220766.1	IKZF1	0.233383	4.47e-05	8.52348e-05	1.09836	0.00851184	0.0492702
NM_001243.3	TNFRSF8	0.50705	5.3e-21	6.55572e-20	1.05452	0.00290336	0.0376015
NM_001256007.1	PNPLA8	0.295061	1.93e-07	4.87017e-07	1.58423	0.00718005	0.0492702
NM_001256765.1	IL15RA	0.305822	6.48e-08	1.72262e-07	1.13662	0.00260691	0.0376015
NM_001256944.1	CLCN4	-0.211395	0.000226069	0.000392465	-1.03301	0.00377106	0.0376015
NM_001261836.1	PTER	0.432931	3.9e-15	2.28239e-14	1.25598	0.000992769	0.0376015
NM_001267064.1	PLEKHB2	0.305451	6.74e-08	1.78867e-07	1.45764	0.0021685	0.0376015
NM_001267812.1	SLC12A9	0.223084	9.74e-05	0.000177345	1.02459	0.000311896	0.0288504
NM_001271866.1	GTF2H3	-0.169959	0.00314706	0.00474798	-1.33619	0.00347741	0.0376015
NM_001278452.1	SP140	0.312273	3.3e-08	9.05932e-08	1.08886	0.0091138	0.0492702
NM_001278714.1	POLR2H	0.162771	0.00470776	0.00694972	1.34389	0.00070106	0.0376015
NM_001280550.1	PAX5	-0.196159	0.000633972	0.00104605	-2.37191	0.00662034	0.047718
NM_001282500.1	TTC1	0.263634	3.67e-06	8.01901e-06	1.00209	0.00371899	0.0376015
NM_001282950.1	COPS7B	-0.125547	0.0297004	0.0394048	-1.57184	0.00222999	0.0376015
NM_001284391.1	VGLL4	-0.129825	0.0245275	0.0329165	-2.40516	0.00100274	0.0376015
NM_001285485.1	NEURL3	-0.147159	0.0107064	0.0151015	-2.28493	0.00218959	0.0376015
NM_001286150.1	BPNT1	0.236533	3.49e-05	6.74381e-05	1.54334	0.00168291	0.0376015
NM_001287508.1	PPCS	0.260487	4.83e-06	1.03861e-05	1.0223	0.00333753	0.0376015
NM_001288729.1	DAPK1	0.226565	7.51e-05	0.000138995	1.80261	0.00901394	0.0492702
NM_001288770.1	C17orf80	0.454943	9.89e-17	6.98814e-16	1.74814	0.0011796	0.0376015
NM_001289163.1	CCDC135	-0.199049	0.000524354	0.000874838	-1.04846	0.00660883	0.047718
NM_002462.4	MX1	0.327849	6.01e-09	1.79299e-08	1.91164	0.00332666	0.0376015
NM_002534.2	OAS1	0.337193	2.07e-09	6.49001e-09	1.08643	0.00648292	0.047718
NM_002535.2	OAS2	0.425771	1.22e-14	6.70861e-14	1.24288	0.00384685	0.0376015
NM_003810.3	TNFSF10	0.390258	2.36e-12	1.01677e-11	1.25579	0.00239568	0.0376015
NM_004447.5	EPS8	0.367045	5.33e-11	1.99183e-10	1.20073	0.00932032	0.0497382
NM_004509.3	SP110	0.346275	7.08e-10	2.34067e-09	1.39483	0.00366817	0.0376015
NM_005024.1	SERPINB10	0.302934	8.73e-08	2.28819e-07	1.25744	0.00591983	0.047718
NM_005057.3	RBBP5	0.428458	7.98e-15	4.48598e-14	1.65208	0.00645469	0.047718
NM_005345.5	HSPA1A	0.266542	2.84e-06	6.28915e-06	1.1714	0.00784335	0.0492702
NM_005346.4	HSPA1B	0.185307	0.00126334	0.00200747	1.638	0.00914384	0.0492702
NM_005590.3	MRE11A	0.238523	2.99e-05	5.8375e-05	1.67496	0.000220078	0.0244287
NM_005833.3	RABEPK	0.351723	3.66e-10	1.24789e-09	1.09706	0.00107098	0.0376015
NM_005906.4	MAK	0.250997	1.08e-05	2.22987e-05	1.74213	0.0064269	0.047718
NM_006187.2	OAS3	0.343245	1.02e-09	3.315e-09	1.46961	0.00488823	0.0424391
NM_006418.4	OLFM4	0.233201	4.53e-05	8.62802e-05	1.57881	0.00898517	0.0492702
NM_006603.4	STAG2	0.350177	4.42e-10	1.49246e-09	1.46164	0.00258399	0.0376015
NM_006642.3	SDCCAG8	0.439518	1.34e-15	8.29216e-15	1.84997	0.00195442	0.0376015
NM_006714.4	SMPDL3A	0.39587	1.07e-12	4.76139e-12	2.21795	0.00255593	0.0376015
NM_006820.2	IFI44L	0.261427	4.45e-06	9.61763e-06	1.54865	0.00743911	0.0492702
NM_006863.3	LILRA1	0.393503	1.5e-12	6.58827e-12	1.0249	0.00398459	0.0376015
NM_007315.3	STAT1	0.391495	1.99e-12	8.64581e-12	1.3342	0.00394286	0.0376015
NM_015278.3	SASH1	0.266005	2.97e-06	6.55627e-06	1.43555	0.00377459	0.0376015
NM_015575.3	GIGYF2	0.336518	2.24e-09	6.99568e-09	1.23248	0.00300835	0.0376015
NM_017449.3	EPHB2	0.362864	9.11e-11	3.32138e-10	1.17788	0.00186318	0.0376015
NM_017523.3	XAF1	0.425185	1.34e-14	7.33497e-14	1.13254	0.00875003	0.0492702
NM_017839.4	LPCAT2	0.369407	3.93e-11	1.49024e-10	1.29939	0.00643436	0.047718
NM_017941.5	C17orf80	0.377834	1.29e-11	5.16071e-11	1.79211	0.00434973	0.0395754
NM_018314.4	UEVLD	0.383343	6.14e-12	2.54319e-11	1.85953	0.00298573	0.0376015
NM_018668.4	VPS33B	0.411585	1.08e-13	5.34353e-13	1.68729	0.00234026	0.0376015
NM_024811.3	CPSF7	0.412717	9.09e-14	4.53475e-13	1.62569	0.000211623	0.0244287
NM_025027.3	ZNF606	0.239121	2.85e-05	5.57623e-05	1.02062	0.000408954	0.0324242
NM_030911.3	CDADC1	0.579135	2.89e-28	1.4011e-26	1.2636	0.00154146	0.0376015
NM_032638.4	GATA2	0.400447	5.55e-13	2.55034e-12	1.30805	0.00895264	0.0492702
NM_144766.2	RGS13	0.182508	0.00150022	0.00235776	1.15079	0.00234038	0.0376015
NM_147781.2	CTSB	0.393644	1.47e-12	6.45912e-12	1.1127	0.00321803	0.0376015
NM_152625.1	ZNF366	0.361405	1.1e-10	3.975e-10	1.10712	0.00450332	0.040312
NM_152703.2	SAMD9L	0.337148	2.08e-09	6.51854e-09	1.33983	0.00748994	0.0492702
NM_153026.2	PRICKLE1	0.300485	1.12e-07	2.9026e-07	1.26545	0.00497034	0.0424391
NM_173701.1	WARS	0.372721	2.55e-11	9.84168e-11	1.0305	0.00308223	0.0376015
NM_175571.2	GIMAP8	0.408602	1.68e-13	8.15941e-13	1.34134	0.00289748	0.0376015
NM_178000.2	PPP2R4	0.527623	6.7e-23	1.13523e-21	1.03189	0.0037295	0.0376015
NM_178329.2	CCR3	0.232676	4.72e-05	8.97177e-05	1.5139	0.00811586	0.0492702
NM_181268.2	CMTM1	0.300626	1.11e-07	2.87771e-07	1.27733	0.00380821	0.0376015
NM_181508.1	HPS5	0.307396	5.51e-08	1.47599e-07	1.3277	0.00808015	0.0492702
NM_182476.2	COQ6	0.493781	7.62e-20	8.04742e-19	1.31878	0.00235179	0.0376015
NM_182835.2	SCFD1	0.427303	9.58e-15	5.33972e-14	1.05783	0.00124366	0.0376015
NM_198938.2	PTGES2	0.15812	0.00605892	0.00882709	1.98319	0.00838609	0.0492702
NM_206866.1	BACH1	0.335139	2.62e-09	8.11346e-09	1.74929	0.00011228	0.0244287
NM_206962.3	PRMT2	0.290336	3.08e-07	7.59953e-07	1.72963	0.00912144	0.0492702

## Sheet: Table S6
Table S6: Gene enrichment analysis in GO:BP and KEGG of all differentially co-expressed genes with DEGs adjusted p-value of <0.05 and |log2 fold change| > 1.
Database	Term ID	Term Name	Number of enriched genes	Names of enriched genes	P-value
GO:BP	GO:0070106	interleukin-27-mediated signaling pathway	4	MX1,OAS1,OAS2,STAT1	2.4406e-05
GO:BP	GO:0060700	regulation of ribonuclease activity	4	OAS1,OAS2,HSPA1A,OAS3	4.86547e-05
GO:BP	GO:0001819	positive regulation of cytokine production	12	HGF,CD14,EIF2AK2,NLRC4,TNFRSF8,OAS1,OAS2,HSPA1A,HSPA1B,OAS3,STAT1,EPHB2	0.00155193
GO:BP	GO:0034097	response to cytokine	16	CD14,EIF2AK2,CX3CR1,IL15RA,DAPK1,MX1,OAS1,OAS2,EPS8,HSPA1A,HSPA1B,OAS3,LILRA1,STAT1,XAF1,CCR3	0.00321381
GO:BP	GO:0032069	regulation of nuclease activity	4	OAS1,OAS2,HSPA1A,OAS3	0.00398915
GO:BP	GO:0001817	regulation of cytokine production	14	HGF,CD14,EIF2AK2,C9orf47,CX3CR1,NLRC4,TNFRSF8,OAS1,OAS2,HSPA1A,HSPA1B,OAS3,STAT1,EPHB2	0.00479912
GO:BP	GO:0001816	cytokine production	14	HGF,CD14,EIF2AK2,C9orf47,CX3CR1,NLRC4,TNFRSF8,OAS1,OAS2,HSPA1A,HSPA1B,OAS3,STAT1,EPHB2	0.00528229
GO:BP	GO:0048525	negative regulation of viral process	6	EIF2AK2,MX1,OAS1,OAS2,OAS3,STAT1	0.00642052
GO:BP	GO:0045071	negative regulation of viral genome replication	5	EIF2AK2,MX1,OAS1,OAS2,OAS3	0.00914912
GO:BP	GO:0032760	positive regulation of tumor necrosis factor production	6	CD14,TNFRSF8,OAS1,OAS2,OAS3,EPHB2	0.00924954
GO:BP	GO:1903557	positive regulation of tumor necrosis factor superfamily cytokine production	6	CD14,TNFRSF8,OAS1,OAS2,OAS3,EPHB2	0.0116448
GO:BP	GO:0032680	regulation of tumor necrosis factor production	7	CD14,CX3CR1,TNFRSF8,OAS1,OAS2,OAS3,EPHB2	0.0123119
GO:BP	GO:0032640	tumor necrosis factor production	7	CD14,CX3CR1,TNFRSF8,OAS1,OAS2,OAS3,EPHB2	0.0123119
GO:BP	GO:0032481	positive regulation of type I interferon production	5	CD14,OAS1,OAS2,OAS3,STAT1	0.0140151
GO:BP	GO:0071706	tumor necrosis factor superfamily cytokine production	7	CD14,CX3CR1,TNFRSF8,OAS1,OAS2,OAS3,EPHB2	0.0150753
GO:BP	GO:1903555	regulation of tumor necrosis factor superfamily cytokine production	7	CD14,CX3CR1,TNFRSF8,OAS1,OAS2,OAS3,EPHB2	0.0150753
GO:BP	GO:0006915	apoptotic process	22	HGF,CD14,EIF2AK2,CASP5,TCF7L2,CX3CR1,NLRC4,GGCT,TNFRSF8,DAPK1,MX1,TNFSF10,SERPINB10,HSPA1A,HSPA1B,MRE11A,STAT1,XAF1,GATA2,CTSB,GIMAP8,PRMT2	0.0168166
GO:BP	GO:0019221	cytokine-mediated signaling pathway	11	CX3CR1,IL15RA,MX1,OAS1,OAS2,HSPA1A,HSPA1B,OAS3,LILRA1,STAT1,CCR3	0.0194761
GO:BP	GO:0045648	positive regulation of erythrocyte differentiation	4	HSPA1A,HSPA1B,STAT1,GATA2	0.0203073
GO:BP	GO:0012501	programmed cell death	22	HGF,CD14,EIF2AK2,CASP5,TCF7L2,CX3CR1,NLRC4,GGCT,TNFRSF8,DAPK1,MX1,TNFSF10,SERPINB10,HSPA1A,HSPA1B,MRE11A,STAT1,XAF1,GATA2,CTSB,GIMAP8,PRMT2	0.02628
GO:BP	GO:0008219	cell death	23	HGF,CD14,EIF2AK2,CASP5,TCF7L2,CX3CR1,NLRC4,GGCT,TNFRSF8,PNPLA8,DAPK1,MX1,TNFSF10,SERPINB10,HSPA1A,HSPA1B,MRE11A,STAT1,XAF1,GATA2,CTSB,GIMAP8,PRMT2	0.027316
GO:BP	GO:0034340	response to type I interferon	5	MX1,OAS1,OAS2,OAS3,STAT1	0.027675
KEGG	KEGG:05162	Measles	8	EIF2AK2,MX1,OAS1,OAS2,HSPA1A,HSPA1B,OAS3,STAT1	0.000132934
KEGG	KEGG:05164	Influenza A	7	EIF2AK2,MX1,OAS1,OAS2,TNFSF10,OAS3,STAT1	0.00509869
KEGG	KEGG:04621	NOD-like receptor signaling pathway	7	CASP5,NLRC4,OAS1,OAS2,OAS3,STAT1,CTSB	0.0079872
KEGG	KEGG:05134	Legionellosis	4	CD14,NLRC4,HSPA1A,HSPA1B	0.0274179
KEGG	KEGG:05160	Hepatitis C	6	EIF2AK2,MX1,OAS1,OAS2,OAS3,STAT1	0.0279826

## Sheet: Table S7
Table S7: Top 10 hub genes identified by each Cytohubba algorithms: MNC, DMNC and MCC.
Hub genes identified using
MCC	DMNC	MNC
EIF2AK2	EIF2AK2	EIF2AK2
IFI44L	IFI44L	IFI44L
MX1	OAS1	MX1
OAS1	OAS2	OAS1
OAS2	OAS3	OAS2
OAS3	SAMD9L	OAS3
SAMD9L	SP110	SAMD9L
SP110	STAT1	SP110
STAT1	TNFSF10	STAT1
XAF1	XAF1	XAF1

## Sheet: Table S8
Table S8: Gene enrichment analysis of hub genes in the PPI co-expression network.
Database	Term ID	Term Name	Number of enriched genes	Names of enriched genes	P-value
GO:BP	GO:0048525	negative regulation of viral process	6	STAT1,EIF2AK2,OAS2,OAS1,OAS3,MX1	6.15783e-10
GO:BP	GO:0070106	interleukin-27-mediated signaling pathway	4	STAT1,OAS2,OAS1,MX1	6.35502e-10
GO:BP	GO:0051607	defense response to virus	7	STAT1,IFI44L,EIF2AK2,OAS2,OAS1,OAS3,MX1	4.0705e-09
GO:BP	GO:0140546	defense response to symbiont	7	STAT1,IFI44L,EIF2AK2,OAS2,OAS1,OAS3,MX1	4.16875e-09
GO:BP	GO:0045071	negative regulation of viral genome replication	5	EIF2AK2,OAS2,OAS1,OAS3,MX1	1.63157e-08
GO:BP	GO:0050792	regulation of viral process	6	STAT1,EIF2AK2,OAS2,OAS1,OAS3,MX1	1.76363e-08
GO:BP	GO:0009615	response to virus	7	STAT1,IFI44L,EIF2AK2,OAS2,OAS1,OAS3,MX1	2.84889e-08
GO:BP	GO:0034340	response to type I interferon	5	STAT1,OAS2,OAS1,OAS3,MX1	5.15814e-08
GO:BP	GO:0045069	regulation of viral genome replication	5	EIF2AK2,OAS2,OAS1,OAS3,MX1	1.48049e-07
GO:BP	GO:0019079	viral genome replication	5	EIF2AK2,OAS2,OAS1,OAS3,MX1	1.20838e-06
GO:BP	GO:1903900	regulation of viral life cycle	5	EIF2AK2,OAS2,OAS1,OAS3,MX1	1.69494e-06
GO:BP	GO:0060700	regulation of ribonuclease activity	3	OAS2,OAS1,OAS3	3.57347e-06
GO:BP	GO:0016032	viral process	6	STAT1,EIF2AK2,OAS2,OAS1,OAS3,MX1	5.6265e-06
GO:BP	GO:0032481	positive regulation of type I interferon production	4	STAT1,OAS2,OAS1,OAS3	9.37881e-06
GO:BP	GO:0060337	type I interferon signaling pathway	4	STAT1,OAS2,OAS1,OAS3	1.00237e-05
GO:BP	GO:0071357	cellular response to type I interferon	4	STAT1,OAS2,OAS1,OAS3	1.14125e-05
GO:BP	GO:0034097	response to cytokine	7	STAT1,XAF1,EIF2AK2,OAS2,OAS1,OAS3,MX1	1.17167e-05
GO:BP	GO:0098542	defense response to other organism	7	STAT1,IFI44L,EIF2AK2,OAS2,OAS1,OAS3,MX1	6.04402e-05
GO:BP	GO:0032479	regulation of type I interferon production	4	STAT1,OAS2,OAS1,OAS3	7.57807e-05
GO:BP	GO:0032606	type I interferon production	4	STAT1,OAS2,OAS1,OAS3	7.57807e-05
GO:BP	GO:0032069	regulation of nuclease activity	3	OAS2,OAS1,OAS3	8.46349e-05
GO:BP	GO:0019058	viral life cycle	5	EIF2AK2,OAS2,OAS1,OAS3,MX1	9.9405e-05
GO:BP	GO:0035456	response to interferon-beta	3	STAT1,XAF1,OAS1	0.000285431
GO:BP	GO:0051707	response to other organism	7	STAT1,IFI44L,EIF2AK2,OAS2,OAS1,OAS3,MX1	0.000352726
GO:BP	GO:0043207	response to external biotic stimulus	7	STAT1,IFI44L,EIF2AK2,OAS2,OAS1,OAS3,MX1	0.00035596
GO:BP	GO:0009607	response to biotic stimulus	7	STAT1,IFI44L,EIF2AK2,OAS2,OAS1,OAS3,MX1	0.000426143
GO:BP	GO:0045087	innate immune response	6	STAT1,EIF2AK2,OAS2,OAS1,OAS3,MX1	0.000555268
GO:BP	GO:0071659	negative regulation of IP-10 production	2	OAS1,OAS3	0.000577476
GO:BP	GO:0032728	positive regulation of interferon-beta production	3	OAS2,OAS1,OAS3	0.000675462
GO:BP	GO:0044419	biological process involved in interspecies interaction between organisms	7	STAT1,IFI44L,EIF2AK2,OAS2,OAS1,OAS3,MX1	0.000682767
GO:BP	GO:0001819	positive regulation of cytokine production	5	STAT1,EIF2AK2,OAS2,OAS1,OAS3	0.000748033
GO:BP	GO:0006952	defense response	7	STAT1,IFI44L,EIF2AK2,OAS2,OAS1,OAS3,MX1	0.000932095
GO:BP	GO:0019221	cytokine-mediated signaling pathway	5	STAT1,OAS2,OAS1,OAS3,MX1	0.00101565
GO:BP	GO:0071612	IP-10 production	2	OAS1,OAS3	0.0011547
GO:BP	GO:2000342	negative regulation of chemokine (C-X-C motif) ligand 2 production	2	OAS1,OAS3	0.0011547
GO:BP	GO:0071658	regulation of IP-10 production	2	OAS1,OAS3	0.0011547
GO:BP	GO:0006955	immune response	7	STAT1,IFI44L,EIF2AK2,OAS2,OAS1,OAS3,MX1	0.00176737
GO:BP	GO:0032608	interferon-beta production	3	OAS2,OAS1,OAS3	0.00184771
GO:BP	GO:0032648	regulation of interferon-beta production	3	OAS2,OAS1,OAS3	0.00184771
GO:BP	GO:0032722	positive regulation of chemokine production	3	EIF2AK2,OAS1,OAS3	0.00330011
GO:BP	GO:0001817	regulation of cytokine production	5	STAT1,EIF2AK2,OAS2,OAS1,OAS3	0.00635971
GO:BP	GO:0001816	cytokine production	5	STAT1,EIF2AK2,OAS2,OAS1,OAS3	0.00662119
GO:BP	GO:0032642	regulation of chemokine production	3	EIF2AK2,OAS1,OAS3	0.00813167
GO:BP	GO:0032602	chemokine production	3	EIF2AK2,OAS1,OAS3	0.00813167
GO:BP	GO:0032760	positive regulation of tumor necrosis factor production	3	OAS2,OAS1,OAS3	0.0098162
GO:BP	GO:1903557	positive regulation of tumor necrosis factor superfamily cytokine production	3	OAS2,OAS1,OAS3	0.0110585
GO:BP	GO:0071345	cellular response to cytokine stimulus	5	STAT1,OAS2,OAS1,OAS3,MX1	0.0123057
GO:BP	GO:0071639	positive regulation of monocyte chemotactic protein-1 production	2	OAS1,OAS3	0.0174742
GO:BP	GO:0072567	chemokine (C-X-C motif) ligand 2 production	2	OAS1,OAS3	0.0230327
GO:BP	GO:2000341	regulation of chemokine (C-X-C motif) ligand 2 production	2	OAS1,OAS3	0.0230327
GO:BP	GO:0002376	immune system process	7	STAT1,IFI44L,EIF2AK2,OAS2,OAS1,OAS3,MX1	0.0230426
GO:BP	GO:0009605	response to external stimulus	7	STAT1,IFI44L,EIF2AK2,OAS2,OAS1,OAS3,MX1	0.0234368
GO:BP	GO:0060339	negative regulation of type I interferon-mediated signaling pathway	2	OAS1,OAS3	0.0327998
GO:BP	GO:0140374	antiviral innate immune response	2	OAS1,MX1	0.0327998
GO:BP	GO:0071605	monocyte chemotactic protein-1 production	2	OAS1,OAS3	0.0364362
GO:BP	GO:0071637	regulation of monocyte chemotactic protein-1 production	2	OAS1,OAS3	0.0364362
GO:BP	GO:0010033	response to organic substance	7	STAT1,XAF1,EIF2AK2,OAS2,OAS1,OAS3,MX1	0.0392634
GO:BP	GO:0032640	tumor necrosis factor production	3	OAS2,OAS1,OAS3	0.0413825
GO:BP	GO:0032680	regulation of tumor necrosis factor production	3	OAS2,OAS1,OAS3	0.0413825
GO:BP	GO:0035455	response to interferon-alpha	2	EIF2AK2,OAS1	0.0442791
GO:BP	GO:1903555	regulation of tumor necrosis factor superfamily cytokine production	3	OAS2,OAS1,OAS3	0.045362
GO:BP	GO:0071706	tumor necrosis factor superfamily cytokine production	3	OAS2,OAS1,OAS3	0.045362
GO:BP	GO:0032682	negative regulation of chemokine production	2	OAS1,OAS3	0.0484855
GO:BP	GO:0035458	cellular response to interferon-beta	2	STAT1,OAS1	0.0484855
KEGG	KEGG:05162	Measles	6	STAT1,EIF2AK2,OAS2,OAS1,OAS3,MX1	1.3575e-09
KEGG	KEGG:05160	Hepatitis C	6	STAT1,EIF2AK2,OAS2,OAS1,OAS3,MX1	2.80117e-09
KEGG	KEGG:05164	Influenza A	6	STAT1,EIF2AK2,OAS2,OAS1,OAS3,MX1	4.28909e-09
KEGG	KEGG:05171	Coronavirus disease - COVID-19	6	STAT1,EIF2AK2,OAS2,OAS1,OAS3,MX1	1.8354e-08
KEGG	KEGG:05169	Epstein-Barr virus infection	5	STAT1,EIF2AK2,OAS2,OAS1,OAS3	2.6868e-06
KEGG	KEGG:04621	NOD-like receptor signaling pathway	4	STAT1,OAS2,OAS1,OAS3	0.000187698
KEGG	KEGG:05168	Herpes simplex virus 1 infection	5	STAT1,EIF2AK2,OAS2,OAS1,OAS3	0.000260751

## Sheet: Table S9
Table S9: MR causal effect estimates of LOC100294145 on the expression of hub genes using different MR methods step by step. The p-value for each method are used to evalute the significance of the causal estimates. The p-value for the IVW Cochran Q, MR Egger intercept and MR Egger Cochran Q are used to assess the pleiotropic effects present within each MR analysis.
Step	Gene	Transcript	IVW					Simple Median		Weighted Median		MR Egger							MR Presso
			IVW Causal Estimate (95% CI)	IVW P-value	IVW Cochran Q statistic	IVW Cochran Q P-value	IVW I2	Simple Median Causal Estimate (95%CI)	Simple Median P-value	Weighted Median Causal Estimate (95% CI)	Weighted Median P-value	MR Egger Causal Estimate (95% CI)	MR Egger P-value	MR Egger Intercept	MR Egger Intercept P-value	MR Egger Cochran Q Statistic	MR Egger Cochran Q P-value	MR Egger I2	MR Presso Causal Estimate(sd)	MR Presso P-value
1	EIF2AK2	NM_001135651.2	1.03 (0.847 - 1.22)	1.89e-27	65.5	0.0194	0.328	1.17 (0.922 - 1.41)	1.22e-20	1.15 (0.911 - 1.39)	5.29e-21	1.37 (1.08 - 1.66)	0	-0.354 (-0.598 - -0.109)	0.00454	55.2	0.101	0	NA	NA
1	MX1	NM_002462.4	4.81 (3.53 - 6.08)	1.59e-13	52.7	0.174	0.165	4.32 (2.57 - 6.07)	1.37e-06	4.3 (2.6 - 6.01)	7.66e-07	6.3 (4.22 - 8.38)	3.08e-09	-1.58 (-3.34 - 0.184)	0.0792	49.1	0.241	0	NA	NA
1	OAS1	NM_002534.2	4.37 (3.02 - 5.72)	2.22e-10	47.7	0.326	0.0769	3.53 (1.64 - 5.42)	0.000251	2.83 (0.939 - 4.71)	0.00333	4 (1.72 - 6.28)	0.000582	0.389 (-1.53 - 2.31)	0.691	47.5	0.295	0	NA	NA
1	OAS2	NM_002535.2	3.17 (2.53 - 3.8)	2.97e-22	38	0.725	-0.158	2.73 (1.77 - 3.69)	2.28e-08	2.72 (1.79 - 3.64)	9.82e-09	3.63 (2.56 - 4.7)	2.78e-11	-0.491 (-1.39 - 0.408)	0.284	36.9	0.733	0	NA	NA
1	SP110	NM_004509.3	0.213 (0.158 - 0.268)	2.56e-14	54.5	0.134	0.192	0.216 (0.139 - 0.294)	4.69e-08	0.211 (0.136 - 0.287)	4.72e-08	0.286 (0.197 - 0.375)	2.94e-10	-0.0759 (-0.15 - -0.00161)	0.0452	49.8	0.221	0	NA	NA
1	OAS3	NM_006187.2	3.05 (2.19 - 3.91)	4.02e-12	46	0.391	0.0427	2.26 (1.03 - 3.48)	0.000295	2.13 (0.92 - 3.35)	0.000567	3.12 (1.66 - 4.57)	2.72e-05	-0.0707 (-1.3 - 1.16)	0.91	46	0.351	0	NA	NA
1	IFI44L	NM_006820.2	3.77 (2.93 - 4.62)	1.82e-18	128	4.03e-10	0.656	5.04 (4.15 - 5.93)	1.64e-28	4.71 (3.83 - 5.58)	6.29e-26	5.17 (3.84 - 6.5)	2.35e-14	-1.47 (-2.59 - -0.35)	0.0101	111	6.6e-08	0	3.79 (0.395)	3.7e-12
2			3.79 (3.02 - 4.57)	7.71e-22	92.7	1.11e-05	0.547	5.04 (4.16 - 5.92)	3.6e-29	4.72 (3.85 - 5.59)	3.08e-26	4.74 (3.52 - 5.97)	3.06e-14	-1.09 (-2.2 - 0.0196)	0.0542	85	6.58e-05	0	NA	NA
3			3.93 (3.18 - 4.69)	1.42e-24	68.8	0.00115	0.462	5.13 (4.23 - 6.03)	6.48e-29	5.05 (4.14 - 5.96)	1.36e-27	4.98 (3.84 - 6.13)	0	-1.17 (-2.18 - -0.173)	0.0215	60	0.00726	0	NA	NA
1	STAT1	NM_007315.3	9.06 (7.62 - 10.5)	5.26e-35	42	0.557	-0.0472	9.88 (7.71 - 12)	4.4e-19	9.76 (7.66 - 11.9)	8.35e-20	11.9 (9.47 - 14.3)	0	-2.96 (-4.99 - -0.931)	0.00425	33.8	0.84	0	NA	NA
1	XAF1	NM_017523.3	7.06 (5.91 - 8.21)	4.22e-33	40.3	0.633	-0.093	7.99 (6.21 - 9.77)	1.47e-18	7.09 (5.37 - 8.82)	7.92e-16	9.02 (7.09 - 11)	0	-2.05 (-3.67 - -0.427)	0.0133	34.1	0.831	0	NA	NA
1	SAMD9L	NM_152703.2	0.341 (0.234 - 0.447)	3.7e-10	46.5	0.372	0.0528	0.357 (0.204 - 0.51)	4.85e-06	0.317 (0.166 - 0.467)	3.87e-05	0.388 (0.209 - 0.568)	2.26e-05	-0.0498 (-0.201 - 0.101)	0.517	46	0.349	0	NA	NA
